# Supplementary material for: Localization of Arabidopsis Glucan Synthase-Like 5, 8, and 12 to plasmodesmata and the GSL8-dependent role of PDLP5 in regulating plasmodesmal permeability
Source: Plant Signal Behav. 2023 Jan 16;18(1):2164670. doi: 10.1080/15592324.2022.2164670 (PMC9851254; doi:10.1080/15592324.2022.2164670)
Supplement: Supplemental Material [file KPSB_A_2164670_SM6555.zip]

Archive with 7 entries (6 files):
- Movies/
- Movies/Movie S1 (p35S-PDLP5-GFP).mp4
- Movies/Movie S2 (gsl8-1 p35S-PDLP5-GFP).mp4
- Movies/Movie S3 (essp8 p35S-PDLP5-GFP).mp4
- Movies/Movie S4 (pPDLP5_PDLP5-GFP).mp4
- Movies/Movie S5 (gsl8-1 pPDLP5-PDLP5-GFP).mp4
- Movies/Movie S6 (essp8 pPDLP5-PDLP5-GFP).mp4
